# Supplementary material for: Suppression of Post-Ischemic Cardiac Remodelling and Inflammatory Response by a Novel Sphingolipid Modifier, CIN038
Source: Int J Mol Sci. 2026 Jun 26;27(13):5776. doi: 10.3390/ijms27135776 (PMC13361308; doi:10.3390/ijms27135776)
Supplement: Supplementary file 1 [file ijms-27-05776-s001.zip]

Archive with 8 entries (8 files):
- ijms-4342697-Supplementary Figure S1.tif
- ijms-4342697-Supplementary Figure S2.tiff
- ijms-4342697-Supplementary Figures.pdf
- ijms-4342697-Supplementary File S1- Western Blot Originals.pdf
- ijms-4342697-Supplementary Table S1.pdf
- ijms-4342697-Supplementary Table S2.pdf
- ijms-4342697-Supplementary Table S3.pdf
- ijms-4342697-Supplementary Table S4.xlsx
