# Supplementary material for: Suppression of Post-Ischemic Cardiac Remodelling and Inflammatory Response by a Novel Sphingolipid Modifier, CIN038
Source: Int J Mol Sci. 2026 Jun 26;27(13):5776. doi: 10.3390/ijms27135776 (PMC13361308; doi:10.3390/ijms27135776)
Supplement: Supplementary file 1 [file ijms-27-05776-s001.zip › ijms-4342697-Supplementary Table S4.xlsx]

## Sheet: Sheet 1
Supplementary Table S4: limma_I/R+Vehicle_vs_Sham_liver_rawP
Lipid	logFC	AveExpr	t	P.Value	adj.P.Val	B	log10_p	Direction
PC(P-17:0/20:4) (b)	0.795586	3.58175	5.61567	5.17253e-06	0.00118933	4.1057	5.2863	Higher
PC(P-16:0/14:0)	4.63675	-1.11668	5.55901	6.03337e-06	0.00118933	3.96188	5.21944	Higher
PC(P-18:0/18:2)	1.50841	3.91132	5.54223	6.31501e-06	0.00118933	3.91925	5.19963	Higher
PC(P-16:0/16:1)	1.64581	3.63362	4.97602	2.96119e-05	0.00288601	2.47431	4.52853	Higher
PC(28:0)	2.30027	2.10922	4.97298	2.98593e-05	0.00288601	2.46653	4.52492	Higher
PE(P-18:0/18:1)	4.85636	2.55981	4.89482	3.69734e-05	0.00288601	2.26666	4.43211	Higher
PC(P-16:0/16:0)	0.659713	7.99518	4.85294	4.14589e-05	0.00288601	2.15958	4.38238	Higher
PC(P-16:0/18:1)	1.18858	5.56982	4.82898	4.42657e-05	0.00288601	2.09832	4.35393	Higher
PC(P-16:0/18:2)	2.59392	5.41392	4.81514	4.59719e-05	0.00288601	2.06295	4.33751	Higher
PC(P-16:0/20:5)	1.17724	4.12577	4.69896	6.31479e-05	0.00356786	1.76616	4.19964	Higher
TG(56:6) [NL-20:4]	-1.09442	11.1702	-4.5507	9.46331e-05	0.0048607	1.38814	4.02396	Lower
PC(P-17:0/20:4) (a)	0.853612	3.95824	4.49839	0.000109129	0.00513818	1.25502	3.96206	Higher
Hex2Cer(d18:1/24:0)	4.2133	4.34823	4.4478	0.000125241	0.00524631	1.12644	3.90225	Higher
PC(O-32:1)	0.641801	4.45275	4.4341	0.000129997	0.00524631	1.09164	3.88607	Higher
TG(56:7) [NL-20:4]	-1.22458	10.3238	-4.39295	0.000145383	0.00547611	0.987236	3.83749	Lower
PC(P-18:1/18:1)	0.913138	4.12554	4.32416	0.000175232	0.00567632	0.813018	3.75639	Higher
PC(O-32:2)	1.19504	3.04414	4.30796	0.000183101	0.00567632	0.772047	3.73731	Higher
DG(18:2_18:2)	-1.27253	10.7792	-4.30713	0.000183514	0.00567632	0.769947	3.73633	Lower
CE(20:4)	3.38421	11.4475	4.29261	0.000190885	0.00567632	0.733223	3.71923	Higher
CE(20:5)	4.2536	7.84803	4.25741	0.000209977	0.00593185	0.644349	3.67783	Higher
TG(56:8) [NL-20:4]	-1.20552	8.52371	-4.21361	0.000236396	0.00636017	0.5339	3.62636	Lower
PC(O-36:0)	1.06898	3.90294	4.18696	0.000254047	0.00652439	0.46681	3.59509	Higher
PC(O-40:5)	1.04224	4.62823	4.13167	0.000294921	0.00724479	0.327878	3.53029	Higher
PC(O-18:0/18:1)	0.611386	5.56402	4.06239	0.000355393	0.00836654	0.154304	3.44929	Higher
PE(P-18:0/22:4)	0.920166	6.78427	4.00509	0.000414501	0.00873783	0.0112396	3.38247	Higher
TG(56:7) [NL-22:5]	-1.43176	10.5375	-3.98924	0.00043249	0.00873783	-0.0282452	3.36402	Lower
DG(18:1_18:2)	-1.11317	13.898	-3.97932	0.000444147	0.00873783	-0.052961	3.35247	Lower
LPC(24:0) [sn1]	0.608887	4.27818	3.97892	0.000444622	0.00873783	-0.0539544	3.35201	Higher
PC(P-16:0/20:4)	0.685824	8.21927	3.96657	0.000459574	0.00873783	-0.0846856	3.33764	Higher
PC(P-38:5) (a)	0.587485	7.78377	3.96302	0.000463956	0.00873783	-0.0935009	3.33352	Higher
FA(18:2)	-0.701651	14.6126	-3.89598	0.000554989	0.0101151	-0.259859	3.25572	Lower
TG(58:10) [SIM]	-1.49505	10.463	-3.86599	0.000601178	0.0106145	-0.334035	3.221	Lower
TG(58:9) [NL-22:6]	-1.84095	11.2314	-3.84422	0.000637044	0.010907	-0.387781	3.19583	Lower
TG(56:8) [SIM]	-1.56127	13.3516	-3.79735	0.000721531	0.0119902	-0.503223	3.14174	Lower
SM(d19:1/24:1)	2.00088	3.00334	3.78257	0.00075039	0.0121134	-0.539558	3.12471	Higher
PC(O-34:2)	0.78455	8.04618	3.74898	0.000820214	0.0127349	-0.621952	3.08607	Higher
TG(58:8) [SIM]	-1.27162	12.1394	-3.727	0.000869292	0.0127349	-0.675743	3.06083	Lower
TG(56:6) [SIM]	-1.18496	13.1506	-3.72389	0.000876465	0.0127349	-0.683348	3.05727	Lower
SM(37:2)	4.23005	-0.362693	3.72278	0.000879045	0.0127349	-0.686067	3.05599	Higher
PC(O-18:0/20:4)	0.764301	7.20625	3.71207	0.000904251	0.0127726	-0.712226	3.04371	Higher
TG(58:9) [SIM]	-1.44016	11.9306	-3.66426	0.00102571	0.013043	-0.828776	2.98897	Lower
TG(56:8) [NL-20:5]	-1.95269	8.27241	-3.6615	0.00103319	0.013043	-0.835486	2.98582	Lower
TG(58:10) [NL-22:6]	-1.68721	9.02508	-3.65945	0.00103878	0.013043	-0.840475	2.98348	Lower
SM(d18:1/14:0)/SM(d16:1/16:0)	2.1023	5.36705	3.65663	0.0010465	0.013043	-0.847313	2.98026	Higher
TG(56:9) [SIM]	-1.59739	11.1297	-3.64235	0.00108655	0.013043	-0.882016	2.96395	Lower
PC(O-18:0/18:2)	0.64211	6.15139	3.63356	0.00111192	0.013043	-0.903345	2.95392	Higher
DG(18:1_22:6)	-0.881606	12.4024	-3.63005	0.00112222	0.013043	-0.911859	2.94992	Lower
TG(54:6) [NL-18:3]	-1.92532	10.1811	-3.6287	0.00112621	0.013043	-0.915139	2.94838	Lower
PE(P-18:1/18:1) (a)	3.12521	4.11483	3.62411	0.00113985	0.013043	-0.926256	2.94315	Higher
TG(58:8) [NL-22:6]	-1.43394	12.0249	-3.61717	0.00116081	0.013043	-0.943085	2.93524	Lower
PC(O-16:0/16:0)	0.646133	9.49344	3.61049	0.0011813	0.013043	-0.959241	2.92764	Higher
TG(54:6) [SIM]	-1.41189	13.6124	-3.60437	0.00120042	0.013043	-0.97406	2.92067	Lower
SM(d18:1/17:0)/SM(d17:1/18:0)	0.913272	6.53511	3.5768	0.00129029	0.013299	-1.04069	2.88931	Higher
TG(56:7) [SIM]	-1.27297	13.8942	-3.57587	0.00129344	0.013299	-1.04293	2.88826	Lower
TG(56:8) [NL-22:6]	-1.59416	12.997	-3.57553	0.00129459	0.013299	-1.04376	2.88787	Lower
DG(18:0_20:4)	-0.45375	15.123	-3.54956	0.00138547	0.0138138	-1.10633	2.8584	Lower
TG(52:4) [NL-18:2]	-1.55802	14.5793	-3.54732	0.0013936	0.0138138	-1.11172	2.85586	Lower
TG(52:5) [NL-18:3]	-1.9725	11.0824	-3.50829	0.0015428	0.0145987	-1.20545	2.81169	Lower
TG(51:2) [NL-15:0]	-1.55056	8.85825	-3.49973	0.00157754	0.0145987	-1.22596	2.80202	Lower
SM(d18:2/16:0)	1.0343	7.11912	3.49103	0.00161366	0.0145987	-1.2468	2.79219	Higher
PC(P-18:0/20:4)	0.720528	5.81204	3.48644	0.001633	0.0145987	-1.25777	2.78701	Higher
TG(56:6) [NL-22:5]	-1.2325	11.4192	-3.48629	0.00163363	0.0145987	-1.25813	2.78685	Lower
Cer(d18:1/21:0)	-0.648172	5.24256	-3.48378	0.00164433	0.0145987	-1.26414	2.78401	Lower
DG(18:1_18:3)	-2.20967	9.16746	-3.4816	0.00165366	0.0145987	-1.26935	2.78155	Lower
DG(18:2_22:6)	-1.80222	9.67274	-3.46539	0.00172469	0.0149915	-1.30805	2.76329	Lower
FA(18:1)	-0.841165	15.9614	-3.45426	0.00177518	0.0151966	-1.3346	2.75076	Lower
TG(54:6) [NL-20:4]	-1.08978	11.6659	-3.42047	0.00193738	0.0159723	-1.415	2.71278	Lower
LPC(O-24:0)	2.28889	0.801226	3.41982	0.00194063	0.0159723	-1.41654	2.71206	Higher
TG(54:5) [SIM]	-1.24399	14.2584	-3.41595	0.00196011	0.0159723	-1.42572	2.70772	Lower
TG(50:4) [NL-14:0]	-1.75429	7.96698	-3.41227	0.00197886	0.0159723	-1.43447	2.70358	Lower
TG(52:4) [SIM]	-1.49676	15.1281	-3.40554	0.00201352	0.0160231	-1.45042	2.69604	Lower
TG(54:5) [NL-18:3]	-1.55422	11.2202	-3.39137	0.00208843	0.0163884	-1.48397	2.68018	Lower
PE(P-18:1/22:4)	0.506625	7.82805	3.36859	0.00221458	0.0170821	-1.53781	2.65471	Higher
PE(P-18:1/18:2) (a)	1.95154	4.06972	3.36463	0.0022373	0.0170821	-1.54718	2.65028	Higher
DG(18:2_20:4)	-0.989112	9.19709	-3.35199	0.00231116	0.0171277	-1.57698	2.63617	Lower
TG(52:5) [SIM]	-1.74492	13.2749	-3.34455	0.00235572	0.0171277	-1.5945	2.62788	Lower
SM(d18:2/14:0)	2.50569	-0.109899	3.3404	0.00238093	0.0171277	-1.60426	2.62325	Higher
TG(56:7) [NL-20:5]	-1.53713	9.17225	-3.33887	0.00239029	0.0171277	-1.60786	2.62155	Lower
TG(56:7) [NL-22:6]	-1.34643	13.6596	-3.33813	0.00239485	0.0171277	-1.60961	2.62072	Lower
CE(20:3)	1.31358	10.2179	3.30352	0.00261678	0.018481	-1.69083	2.58223	Higher
LPC(14:0) [sn1]	1.28344	4.53943	3.28274	0.00275939	0.0188174	-1.73943	2.55919	Higher
PE(O-18:1/22:6)	3.69662	1.05606	3.27993	0.00277928	0.0188174	-1.746	2.55607	Higher
Hex2Cer(d18:1/22:0)	2.96434	2.51728	3.27807	0.0027925	0.0188174	-1.75035	2.55401	Higher
TG(56:9) [NL-22:6]	-1.57251	9.7812	-3.27735	0.00279763	0.0188174	-1.75203	2.55321	Lower
SM(d18:2/18:1)	2.59001	-0.74983	3.25604	0.00295372	0.0196336	-1.80171	2.52963	Higher
PC(P-36:3)	0.802092	5.23769	3.24887	0.00300805	0.0197013	-1.81838	2.52172	Higher
SM(d18:2/18:0)	1.19555	5.97742	3.24211	0.00306022	0.0197013	-1.8341	2.51425	Higher
TG(52:3) [NL-18:2]	-1.277	15.5776	-3.24104	0.00306852	0.0197013	-1.83658	2.51307	Lower
TG(54:7) [SIM]	-1.45729	12.4721	-3.22337	0.00320934	0.0203739	-1.87759	2.49358	Lower
LPC(18:2) [sn2]	0.878956	9.97219	3.21144	0.00330788	0.0207662	-1.90522	2.48045	Higher
TG(52:4) [NL-18:3]	-1.63087	12.1386	-3.19978	0.00340697	0.0210074	-1.93217	2.46763	Lower
LPC(17:1) [sn2] (a)	2.09337	1.02232	3.19657	0.00343479	0.0210074	-1.9396	2.4641	Higher
TG(53:2) [NL-18:1]	-1.34714	10.8964	-3.19392	0.00345786	0.0210074	-1.94571	2.46119	Lower
AC(10:0)	1.52981	-0.0219289	3.18963	0.00349558	0.0210107	-1.95561	2.45648	Higher
AC(16:0)	2.10977	-0.869115	3.17079	0.00366595	0.0218028	-1.99903	2.43581	Higher
PC(O-18:1/18:2)	0.651688	7.65723	3.16068	0.00376058	0.0221326	-2.02228	2.42475	Higher
PC(O-36:5)	0.55778	6.13012	3.14693	0.00389308	0.0226762	-2.05384	2.40971	Higher
TG(54:4) [SIM]	-1.05099	14.2954	-3.13495	0.00401209	0.0231309	-2.08128	2.39663	Lower
SM(d17:1/16:0)	0.536923	8.08786	3.07981	0.00460653	0.0262898	-2.20702	2.33663	Higher
LPC(O-18:0)	0.790019	3.97586	3.07395	0.00467437	0.0264102	-2.22031	2.33028	Higher
TG(52:4) [NL-16:1]	-1.54807	13.6579	-3.05701	0.00487604	0.0272769	-2.2587	2.31193	Lower
DG(18:1_18:1)	-0.994509	16.3323	-3.00695	0.00552154	0.0305326	-2.37152	2.25794	Lower
PC(O-16:0/20:3)	0.553141	7.12179	3.0037	0.00556611	0.0305326	-2.3788	2.25445	Higher
TG(54:7) [NL-20:5]	-1.79323	9.43378	-2.98257	0.00586464	0.0318608	-2.42614	2.23176	Lower
TG(52:2) [NL-18:2]	-0.938442	9.94505	-2.9344	0.00660278	0.0355293	-2.5334	2.18027	Lower
TG(52:3) [SIM]	-1.13738	15.536	-2.92276	0.00679389	0.0361127	-2.55918	2.16788	Lower
PC(O-34:1)	0.425961	9.97241	2.92006	0.00683904	0.0361127	-2.56516	2.165	Higher
PC(P-16:0/18:3)	0.518951	3.65311	2.91141	0.00698535	0.0365437	-2.58428	2.15581	Higher
PC(O-18:1/18:1)	0.459087	6.34746	2.90178	0.0071518	0.0370712	-2.60553	2.14558	Higher
PC(O-18:0/22:6)	0.375763	6.88252	2.8914	0.00733526	0.0376765	-2.62839	2.13458	Higher
PC(O-16:0/20:4)	0.555337	9.15744	2.88262	0.007494	0.0378568	-2.6477	2.12529	Higher
TG(53:2) [SIM]	-1.12596	11.1292	-2.88206	0.00750436	0.0378568	-2.64894	2.12469	Lower
TG(50:4) [NL-18:3]	-1.71523	9.70055	-2.87289	0.00767368	0.0383684	-2.66906	2.115	Lower
DG(18:1_22:5)	-4.72034	5.80982	-2.86718	0.00778114	0.0385644	-2.68159	2.10896	Lower
TG(54:5) [NL-20:4]	-0.879505	12.6194	-2.84345	0.00824246	0.0404695	-2.73346	2.08394	Lower
TG(54:7) [NL-22:6]	-1.37076	11.085	-2.83682	0.00837594	0.0404695	-2.74791	2.07697	Lower
AC(18:1)	1.94849	-1.0773	2.83617	0.00838924	0.0404695	-2.74934	2.07628	Higher
LPC(20:5) [sn1]	0.878	5.10569	2.83309	0.00845203	0.0404695	-2.75605	2.07304	Higher
TG(51:2) [NL-17:0]	-1.29983	7.69398	-2.82692	0.00857917	0.040733	-2.76948	2.06655	Lower
TG(50:4) [SIM]	-1.53685	12.2981	-2.82126	0.00869725	0.0409496	-2.78177	2.06062	Lower
LPC(22:5) (n3) [sn1] [104_sn1]	0.782945	3.25085	2.88916	0.00877727	0.0409848	-2.68072	2.05664	Higher
TG(50:3) [NL-14:0]	-1.21501	10.6435	-2.77983	0.00961019	0.0445062	-2.87142	2.01727	Lower
PC(P-18:0/22:5)	0.468531	5.51819	2.76823	0.00988157	0.0453909	-2.89639	2.00517	Higher
TG(54:3) [NL-18:2]	-0.902026	11.9869	-2.76431	0.00997479	0.0454497	-2.90481	2.0011	Lower
TG(54:4) [NL-18:2]	-1.17184	14.2143	-2.75357	0.0102348	0.0462615	-2.92787	1.98992	Lower
TG(50:3) [NL-18:2]	-1.33248	13.2173	-2.7453	0.0104391	0.0468102	-2.94557	1.98134	Lower
LPC(14:0) [sn2]	4.60362	-1.17282	2.73973	0.010579	0.0469133	-2.9575	1.97555	Higher
PC(P-20:0/20:4)	0.789143	3.76849	2.73779	0.0106281	0.0469133	-2.96165	1.97354	Higher
TG(54:3) [SIM]	-0.968699	14.7759	-2.73325	0.0107439	0.0470565	-2.97134	1.96884	Lower
DG(18:0_18:1)	-0.706502	12.1028	-2.72506	0.0109557	0.0476151	-2.98881	1.96036	Lower
PC(P-16:0/18:0)	2.14092	-0.819512	2.71387	0.0112516	0.0482327	-3.01264	1.94879	Higher
CE(18:2)	1.28347	15.1565	2.71323	0.0112685	0.0482327	-3.01399	1.94813	Higher
TG(52:2) [NL-16:0]	-1.17815	16.2285	-2.69121	0.0118735	0.0504403	-3.06071	1.92542	Lower
dimethyl-CE(18:2)	2.14531	7.09723	2.67101	0.0124547	0.0524903	-3.10336	1.90467	Higher
PE(18:0_20:3) (a)	-0.429777	10.9364	-2.66806	0.0125419	0.0524903	-3.10958	1.90164	Lower
TG(53:2) [NL-17:1]	-0.994942	6.33551	-2.66203	0.0127217	0.0528511	-3.12227	1.89546	Lower
TG(54:3) [NL-18:1]	-1.07421	16.0031	-2.641	0.0133678	0.0551298	-3.1664	1.87394	Lower
LPC(16:0) [sn2]	0.825988	8.83959	2.60934	0.0143982	0.0585269	-3.23245	1.84169	Higher
TG(54:6) [NL-20:5]	-1.44114	10.4639	-2.60932	0.0143987	0.0585269	-3.23248	1.84168	Lower
TG(54:2) [NL-18:0]	-0.917812	12.9696	-2.60098	0.0146821	0.0589309	-3.2498	1.83321	Lower
TG(52:2) [SIM]	-1.04871	15.8201	-2.60027	0.0147066	0.0589309	-3.25128	1.83249	Lower
PC(O-40:7) (a)	0.38598	7.28694	2.57375	0.0156442	0.0622462	-3.30612	1.80565	Higher
CE(22:5)	0.750403	8.31018	2.56109	0.0161112	0.0636562	-3.33219	1.79287	Higher
CE(22:4)	0.888066	7.62453	2.52823	0.017384	0.0682082	-3.39948	1.75985	Higher
TG(54:4) [NL-20:3]	-0.968797	11.8927	-2.52087	0.0176813	0.0688961	-3.41446	1.75249	Lower
PC(O-16:0/22:6)	0.363063	8.62671	2.47104	0.0198228	0.0767116	-3.51531	1.70283	Higher
PC(P-35:2)(a)	0.397249	4.46791	2.46299	0.02019	0.0772308	-3.53146	1.69486	Higher
LPC(19:1) (b)	2.26058	-0.840801	2.45969	0.0203424	0.0772308	-3.53808	1.6916	Higher
PE(P-18:0/18:2)	0.752438	6.78887	2.45916	0.020367	0.0772308	-3.53915	1.69107	Higher
PE(18:0_22:6)	-0.528496	13.7377	-2.44906	0.0208412	0.0785017	-3.55939	1.68108	Lower
LPC(17:1) (a) [sn1] [104_sn1]	1.60277	0.996049	2.42073	0.0222241	0.0831563	-3.61581	1.65318	Higher
PC(34:5)	0.621064	4.32163	2.4079	0.0228782	0.0850408	-3.64125	1.64058	Higher
AC(20:4)	4.49552	-5.96669	2.38775	0.0239403	0.0867349	-3.68099	1.62087	Higher
PC(P-16:0/22:6)	0.342503	7.52924	2.38517	0.0240795	0.0867349	-3.68606	1.61835	Higher
TG(54:1) [NL-18:1]	-1.07683	9.52526	-2.38505	0.0240859	0.0867349	-3.68629	1.61824	Lower
PI(16:0_20:3) (b)	0.532251	10.4482	2.38223	0.0242389	0.0867349	-3.69183	1.61549	Higher
TG(50:3) [SIM]	-1.19202	14.2117	-2.38199	0.0242521	0.0867349	-3.69231	1.61525	Lower
PE(17:0_22:6)	-0.454931	7.96331	-2.38194	0.0242551	0.0867349	-3.69242	1.6152	Lower
TG(51:1) [NL-17:0]	-1.18644	7.81888	-2.37901	0.0244151	0.0867582	-3.69817	1.61234	Lower
PC(P-18:1/22:6)	0.370152	5.56418	2.37523	0.0246228	0.0869494	-3.70558	1.60866	Higher
TG(52:1) [NL-18:0]	-0.960247	11.8547	-2.36722	0.0250692	0.0871142	-3.72128	1.60086	Lower
AC(18:2)	1.9676	-1.21356	2.3664	0.0251148	0.0871142	-3.72286	1.60007	Higher
TG(54:2) [SIM]	-1.0203	14.236	-2.3661	0.0251321	0.0871142	-3.72347	1.59977	Lower
TG(51:2) [SIM]	-0.825397	11.6798	-2.36311	0.0253005	0.0871634	-3.7293	1.59687	Lower
LPI(18:1) [sn1]	1.88906	7.52117	2.3585	0.025563	0.0875338	-3.73831	1.59239	Higher
LPE(22:6) [sn2]	-0.357103	11.3508	-2.35055	0.026021	0.0885656	-3.75381	1.58468	Lower
TG(50:3) [NL-18:3]	-1.10372	8.26528	-2.34479	0.0263572	0.0891726	-3.76501	1.5791	Lower
DG(18:1_20:3)	-0.747045	10.3388	-2.33888	0.0267065	0.0898165	-3.77649	1.57338	Lower
LPC(22:0) [sn2]	2.65114	-3.21579	2.32227	0.0277114	0.0926445	-3.80867	1.55734	Higher
TG(52:5) [NL-20:5]	-1.46078	5.75797	-2.31258	0.0283129	0.0940986	-3.82735	1.54802	Lower
CE(24:5)	-0.855552	5.8538	-2.29066	0.0297182	0.0981919	-3.86945	1.52698	Lower
SM(d18:1/18:0)/SM(d16:1/20:0)	0.362275	8.92862	2.28395	0.0301606	0.099074	-3.88227	1.52056	Higher
PC(44:12)	0.535733	6.04041	2.27105	0.031029	0.101337	-3.90689	1.50823	Higher
TG(52:1) [SIM]	-0.935972	12.4357	-2.267	0.0313054	0.101653	-3.91458	1.50438	Lower
methyl-CE(22:6)	1.92145	6.62166	2.24053	0.0331722	0.107099	-3.9647	1.47923	Higher
PE(18:1_22:6)	-0.295461	13.9071	-2.23561	0.0335305	0.107641	-3.97398	1.47456	Lower
TG(50:2) [NL-18:2]	-0.880407	12.2936	-2.23223	0.0337784	0.107824	-3.98035	1.47136	Lower
TG(50:3) [NL-14:1]	-1.20559	6.75037	-2.22183	0.0345508	0.109382	-3.99986	1.46154	Lower
TG(54:1) [SIM]	-1.04985	11.5662	-2.22046	0.0346536	0.109382	-4.00243	1.46025	Lower
TG(48:3) [NL-14:0]	-1.26269	7.99466	-2.20793	0.0356086	0.111686	-4.02587	1.44844	Lower
LPC(20:1) [sn1]	0.525187	6.14557	2.20573	0.035779	0.111686	-4.02998	1.44637	Higher
PE(O-16:0/20:4)	2.61865	1.3903	2.19861	0.0363341	0.112795	-4.04324	1.43969	Higher
PS(38:5)	0.310874	10.0684	2.18233	0.0376336	0.116191	-4.07347	1.42442	Higher
TG(51:2) [NL-17:1]	-1.03819	10.7763	-2.17967	0.0378502	0.116225	-4.07841	1.42193	Lower
PC(35:5)	0.654797	4.0092	2.17371	0.0383384	0.117088	-4.08942	1.41637	Higher
TG(52:1) [NL-18:1]	-0.921583	11.4981	-2.16469	0.039088	0.118735	-4.10604	1.40796	Lower
PC(16:0_18:0)	0.219259	10.1424	2.1605	0.0394408	0.119166	-4.11375	1.40405	Higher
TG(50:3) [NL-16:1]	-1.2252	14.4445	-2.15562	0.0398554	0.119778	-4.12272	1.39951	Lower
TG(54:6) [NL-22:6]	-0.948794	9.84256	-2.15002	0.0403361	0.120582	-4.133	1.39431	Lower
PC(38:2)	0.199303	11.1574	2.12148	0.0428665	0.127309	-4.18506	1.36788	Higher
CE(18:3)	0.825385	10.8058	2.11961	0.0430373	0.127309	-4.18845	1.36616	Higher
Cer(d18:1/20:0)	-0.395731	7.74242	-2.11388	0.0435637	0.127815	-4.19884	1.36088	Lower
LPC(18:0) [sn2]	0.50166	7.94737	2.11283	0.0436606	0.127815	-4.20073	1.35991	Higher
PC(P-18:0/22:6)	0.330405	6.12654	2.1053	0.0443629	0.129015	-4.21435	1.35298	Higher
PC(O-34:4)	0.352296	4.82655	2.10355	0.0445274	0.129015	-4.21751	1.35137	Higher
Cer(m18:0/22:0)	-1.71056	0.160527	-2.07037	0.0477523	0.137653	-4.27703	1.32101	Lower
TG(52:3) [NL-16:1]	-0.986073	14.2578	-2.06693	0.0480987	0.137948	-4.28317	1.31787	Lower
PE(17:0_20:4)	-0.267867	9.70964	-2.05656	0.0491554	0.139016	-4.30162	1.30843	Lower
TG(50:2) [NL-14:0]	-0.91855	10.9688	-2.05545	0.0492693	0.139016	-4.30358	1.30742	Lower
PC(O-38:5)	0.389523	9.49483	2.05477	0.0493391	0.139016	-4.30478	1.30681	Higher
PE(P-17:0/20:4) (b)	1.09166	4.63447	2.05365	0.0494552	0.139016	-4.30678	1.30579	Higher
PE(18:0_22:5) (n6)	-0.344217	8.02904	-2.03515	0.0514016	0.143508	-4.33948	1.28902	Not Significant
PC(14:0_22:6)	0.235248	8.78159	2.03042	0.0519091	0.143508	-4.3478	1.28476	Not Significant
PC(38:5) (b)	0.245092	12.3034	2.02906	0.0520565	0.143508	-4.3502	1.28353	Not Significant
TG(48:3) [SIM]	-1.16724	10.6787	-2.02894	0.0520694	0.143508	-4.35041	1.28342	Not Significant
Ubiquinone	-0.331257	8.01693	-2.00586	0.0546203	0.149031	-4.39081	1.26265	Not Significant
DG(16:0_18:2)	-0.405216	14.2765	-2.00391	0.0548402	0.149031	-4.3942	1.2609	Not Significant
TG(54:2) [NL-20:1]	-1.07238	13.3297	-2.0037	0.0548645	0.149031	-4.39457	1.26071	Not Significant
LPC(22:4) [sn2]	0.799407	2.42507	1.99625	0.0557139	0.150614	-4.40752	1.25404	Not Significant
DG(16:1_18:1)	-0.729972	12.8723	-1.97918	0.0577051	0.155254	-4.43707	1.23879	Not Significant
LPC(20:5) [sn2]	0.433499	6.68608	1.95941	0.0600886	0.160901	-4.47107	1.22121	Not Significant
PC(14:0_16:0)	0.199142	9.40594	1.95187	0.061021	0.162627	-4.48398	1.21452	Not Significant
PE(O-38:5) (a)	0.4561	6.47821	1.9421	0.0622461	0.165113	-4.50062	1.20589	Not Significant
HexCer(d18:1/16:0)	-0.713927	7.68513	-1.91185	0.0661789	0.174725	-4.5518	1.17928	Not Significant
SM(44:2)	0.343774	4.27647	1.90915	0.0665397	0.17486	-4.55633	1.17692	Not Significant
TG(O-50:3) [SIM]	2.53013	2.76297	1.87884	0.0707134	0.184968	-4.60693	1.1505	Not Significant
PE(P-16:0/22:4)	0.271188	9.33285	1.87339	0.0714878	0.186132	-4.61596	1.14577	Not Significant
PI(16:0_20:4)	0.271841	14.8226	1.86791	0.0722729	0.187313	-4.62502	1.14102	Not Significant
TG(50:2) [SIM]	-0.904197	14.2365	-1.86476	0.0727292	0.187635	-4.63023	1.13829	Not Significant
TG(48:2) [NL-18:2]	-0.886247	9.30813	-1.84429	0.0757463	0.19453	-4.66386	1.12064	Not Significant
SM(43:2) (c)	0.419782	4.1441	1.83053	0.0778344	0.198574	-4.68629	1.10883	Not Significant
LPC(20:3) [sn1]	0.484834	7.10908	1.82796	0.0782297	0.198574	-4.69047	1.10663	Not Significant
SM(44:3)	0.63575	2.59013	1.82702	0.0783754	0.198574	-4.692	1.10582	Not Significant
LPC(18:3) (a) [sn1] [104_sn1]	1.12431	0.984831	1.80779	0.0813936	0.205301	-4.72309	1.08941	Not Significant
TG(50:2) [NL-18:1]	-0.886705	14.6071	-1.78851	0.0845206	0.211711	-4.75402	1.07304	Not Significant
SM(d18:2/20:0)	0.225316	7.0982	1.78554	0.0850106	0.211711	-4.75875	1.07053	Not Significant
TG(50:4) [NL-20:4]	-1.05803	5.23402	-1.78525	0.085059	0.211711	-4.75922	1.07028	Not Significant
PC(36:6) (a)	0.373627	8.67106	1.77826	0.0862239	0.213669	-4.77035	1.06437	Not Significant
PS(40:6)	-0.255487	13.6975	-1.77534	0.0867134	0.21387	-4.77498	1.06191	Not Significant
HexCer(d18:1/24:0)	0.334166	8.69224	1.77319	0.0870758	0.21387	-4.77839	1.0601	Not Significant
TG(O-50:2) [NL-16:1]	1.19199	4.92146	1.77061	0.0875138	0.21387	-4.78249	1.05792	Not Significant
PI(18:0_20:3) (a)	-0.33338	16.6176	-1.76881	0.0878191	0.21387	-4.78533	1.05641	Not Significant
TG(48:3) [NL-16:1]	-1.07859	10.7451	-1.7592	0.0894686	0.216438	-4.80052	1.04833	Not Significant
TG(O-52:0) [NL-16:0]	-0.447202	5.79893	-1.75821	0.0896399	0.216438	-4.80208	1.0475	Not Significant
TG(52:5) [NL-20:4]	-0.747155	9.89277	-1.75066	0.0909554	0.217551	-4.81395	1.04117	Not Significant
SM(d18:2/23:0)	0.250606	7.36934	1.74901	0.0912451	0.217551	-4.81654	1.03979	Not Significant
PC(16:0_20:5)	0.341234	12.7733	1.74895	0.0912558	0.217551	-4.81663	1.03974	Not Significant
DG(18:1_20:5)	-2.71567	5.11685	-1.74123	0.0926218	0.21988	-4.82872	1.03329	Not Significant
PC(31:0) (a)	0.244276	5.66168	1.71945	0.0965705	0.228294	-4.86261	1.01516	Not Significant
COH	0.131751	16.6127	1.71169	0.0980115	0.229383	-4.8746	1.00872	Not Significant
PG(36:1)	2.86862	0.734706	1.70928	0.0984611	0.229383	-4.8783	1.00674	Not Significant
PE(18:0_18:2)	-0.372814	13.0324	-1.70905	0.098505	0.229383	-4.87866	1.00654	Not Significant
PC(16:0_20:3) (b)	0.250248	11.1541	1.70774	0.09875	0.229383	-4.88067	1.00546	Not Significant
LPC(18:3) [sn2] (a)	0.989279	2.04855	1.70609	0.099061	0.229383	-4.88321	1.0041	Not Significant
LPE(18:2) [sn2]	-0.319485	9.5273	-1.69217	0.101715	0.234567	-4.90456	0.992616	Not Significant
PE(16:0_18:3) (b)	-0.455811	8.74124	-1.68929	0.102272	0.234892	-4.90896	0.990245	Not Significant
CE(22:1)	-0.626527	6.86776	-1.67413	0.105241	0.240311	-4.932	0.977813	Not Significant
Cer(d18:1/22:0)	-0.406085	12.0628	-1.67292	0.105482	0.240311	-4.93384	0.976823	Not Significant
PE(16:0_22:6)	-0.212119	16.141	-1.66418	0.107229	0.241872	-4.94704	0.969686	Not Significant
PI(38:5) (a)	0.301976	14.6065	1.66283	0.107503	0.241872	-4.94908	0.96858	Not Significant
PC(P-38:5) (b)	0.296891	4.29853	1.66096	0.107879	0.241872	-4.95188	0.967063	Not Significant
LPC(15-MHDA) [sn1] [104_sn1]	0.692709	3.58993	1.66096	0.107879	0.241872	-4.95188	0.967062	Not Significant
PE(18:0_20:4)	-0.23206	16.0249	-1.65479	0.109134	0.243719	-4.96116	0.962038	Not Significant
PC(38:4) (b)	0.232092	10.6261	1.65179	0.10975	0.244129	-4.96566	0.959595	Not Significant
PI(18:0_20:4)	-0.192422	18.1446	-1.63877	0.11245	0.249155	-4.9851	0.949039	Not Significant
Cer(d18:1/23:0)	-0.219143	10.4129	-1.63498	0.113247	0.24994	-4.99074	0.945973	Not Significant
TG(50:2) [NL-16:1]	-0.878409	14.504	-1.619	0.116658	0.256466	-5.01439	0.933085	Not Significant
PC(17:0_22:6)	-0.225076	8.88477	-1.61544	0.11743	0.256473	-5.01964	0.930223	Not Significant
SM(d18:0/16:0)	0.329829	8.61298	1.6148	0.117569	0.256473	-5.02058	0.929708	Not Significant
TG(48:2) [NL-14:0]	-0.850187	10.3262	-1.61141	0.118306	0.256542	-5.02555	0.926993	Not Significant
CE(22:6)	0.391552	13.0731	1.61049	0.118509	0.256542	-5.02691	0.92625	Not Significant
Cer(d17:1/23:0)	-0.315269	5.91739	-1.60565	0.119572	0.257856	-5.034	0.92237	Not Significant
PE(P-16:0/20:5)	1.28178	3.77031	1.58053	0.125216	0.268352	-5.07053	0.902339	Not Significant
LPC(17:0) [sn1]	0.313903	5.79182	1.57978	0.125389	0.268352	-5.07162	0.90174	Not Significant
CE(24:1)	1.07356	4.79777	1.57433	0.126643	0.270012	-5.07947	0.897419	Not Significant
LPC(15:0) [sn2]	0.674599	2.24106	1.57052	0.127527	0.270876	-5.08496	0.894396	Not Significant
SM(44:1)	0.215233	4.5396	1.56205	0.129508	0.273094	-5.0971	0.887703	Not Significant
PE(P-18:0/20:4)	0.232272	10.7048	1.56181	0.129565	0.273094	-5.09745	0.887511	Not Significant
LPC(16:0) [sn1]	0.264102	12.2765	1.55988	0.130022	0.273094	-5.10022	0.885984	Not Significant
LPE(18:0) [sn2]	-0.270374	8.23383	-1.55426	0.131354	0.274871	-5.10823	0.881555	Not Significant
CE(20:1)	-0.602833	8.10063	-1.54944	0.132506	0.276257	-5.11509	0.877766	Not Significant
PC(40:8)	0.155816	11.7089	1.54247	0.134186	0.278733	-5.12497	0.872292	Not Significant
TG(50:1) [NL-16:0]	-0.699316	14.836	-1.53864	0.135119	0.279641	-5.1304	0.869285	Not Significant
LPE(20:4) [sn2]	-0.225751	11.3472	-1.532	0.136743	0.281971	-5.13975	0.864093	Not Significant
CE(18:1)	-0.381215	15.7742	-1.51241	0.141636	0.290998	-5.16719	0.848825	Not Significant
LPC(20:2) [sn2]	0.410033	4.54377	1.50925	0.142438	0.291586	-5.17159	0.846373	Not Significant
PE(P-18:0/20:3) (a)	1.2757	2.84992	1.50276	0.144097	0.29188	-5.1806	0.841344	Not Significant
PE(P-18:1/22:6) (a)	0.195665	8.83753	1.50063	0.144644	0.29188	-5.18354	0.839699	Not Significant
LPC(O-18:1)	0.313387	6.40307	1.49917	0.145021	0.29188	-5.18556	0.838571	Not Significant
DG(14:0_18:2)	-0.63142	8.64972	-1.49828	0.14525	0.29188	-5.18678	0.837885	Not Significant
PE(O-18:0/20:4)	0.61263	4.95686	1.49816	0.145282	0.29188	-5.18696	0.837787	Not Significant
LPC(18:1) [sn2]	0.286795	10.2738	1.49661	0.145682	0.29188	-5.18909	0.836595	Not Significant
PE(16:0_18:2)	-0.321645	13.5472	-1.48845	0.147809	0.295096	-5.20033	0.830298	Not Significant
methyl-CE(20:4)	1.00111	9.65762	1.47981	0.150087	0.298589	-5.21217	0.823656	Not Significant
TG(51:1) [SIM]	-0.670554	8.69973	-1.47581	0.151152	0.299363	-5.21763	0.820585	Not Significant
PI(36:2)	-0.217804	13.3311	-1.47438	0.151536	0.299363	-5.21959	0.819484	Not Significant
LPC(20:0) [sn2]	0.329397	3.43763	1.47147	0.152316	0.299855	-5.22356	0.817255	Not Significant
LPC(15-MHDA) [sn1] / LPC(17:0) [sn2]	0.505824	4.53954	1.46809	0.153224	0.300596	-5.22814	0.814672	Not Significant
PI(34:1)	0.335364	11.3542	1.4634	0.154495	0.302041	-5.23451	0.811085	Not Significant
PI(18:0_22:6)	-0.281122	12.3445	-1.45398	0.15707	0.306016	-5.24723	0.803906	Not Significant
PC(16:0_22:6)	-0.15156	16.7053	-1.44948	0.158313	0.307378	-5.25328	0.800482	Not Significant
LPC(20:1) [sn2]	0.37582	4.82512	1.44035	0.160857	0.310196	-5.26551	0.793559	Not Significant
Cer(d17:1/16:0)	0.36737	4.82248	1.44033	0.160863	0.310196	-5.26554	0.793544	Not Significant
TG(50:0) [NL-18:0]	-0.563431	8.50542	-1.43726	0.161726	0.31037	-5.26964	0.79122	Not Significant
PE(O-16:0/22:4)	0.509926	4.70437	1.43522	0.162302	0.31037	-5.27235	0.789677	Not Significant
PC(18:1_22:6) (b)	0.154979	9.3975	1.43416	0.162601	0.31037	-5.27376	0.788877	Not Significant
FA(20:4)	0.183214	15.2279	1.4251	0.16518	0.312876	-5.28579	0.782042	Not Significant
LPC(18:0) [sn1]	0.210833	11.3386	1.42439	0.165385	0.312876	-5.28674	0.781504	Not Significant
PI(18:0_22:5) (n3)	-0.158816	11.7195	-1.42373	0.165575	0.312876	-5.28761	0.781006	Not Significant
LPE(16:0) [sn1]	-0.180389	10.1747	-1.40462	0.171132	0.322299	-5.31274	0.766668	Not Significant
TG(50:1) [SIM]	-0.603778	12.8646	-1.39777	0.173159	0.323284	-5.32167	0.761556	Not Significant
PC(14:0_20:4)	0.190534	8.97663	1.39624	0.173614	0.323284	-5.32366	0.760415	Not Significant
LPC(16:1) [sn1]	0.306014	8.17391	1.39514	0.173941	0.323284	-5.32509	0.759599	Not Significant
LPC(18:1) [sn1]	0.243848	11.2236	1.39385	0.174327	0.323284	-5.32677	0.758635	Not Significant
PC(18:0_22:4)	0.244222	8.95287	1.39322	0.174516	0.323284	-5.32759	0.758165	Not Significant
TG(48:2) [SIM]	-0.823799	12.0749	-1.37264	0.180761	0.333758	-5.35414	0.742895	Not Significant
TG(50:1) [NL-18:1]	-0.574457	13.7964	-1.36681	0.182559	0.334678	-5.36159	0.738598	Not Significant
PE(17:0_18:2)	-0.406041	7.25737	-1.36631	0.182714	0.334678	-5.36223	0.738227	Not Significant
PC(32:2)	0.212502	11.3151	1.36527	0.183036	0.334678	-5.36355	0.737463	Not Significant
TG(O-54:4) [NL-17:1]	0.778944	3.73644	1.35037	0.187712	0.341477	-5.38248	0.726509	Not Significant
LPC(22:0) [sn1]	0.413854	2.39842	1.34958	0.187963	0.341477	-5.38348	0.725927	Not Significant
PC(18:1_18:1)	0.185924	13.9466	1.34499	0.18942	0.343021	-5.38926	0.722573	Not Significant
LPC(20:2) [sn1]	0.416752	5.10649	1.34214	0.190332	0.34357	-5.39284	0.720488	Not Significant
methyl-CE(18:2)	0.413688	10.635	1.33985	0.191067	0.343799	-5.39572	0.718814	Not Significant
TG(48:3) [NL-18:3]	-1.89592	3.74711	-1.32882	0.194637	0.34911	-5.40952	0.710775	Not Significant
LPC+JD1:JD23(19:0) (a) [sn1] [104_sn1]	1.2039	0.447398	1.32592	0.195583	0.349698	-5.41313	0.708668	Not Significant
Cer(d18:2/23:0)	-0.161744	7.37267	-1.3222	0.1968	0.350724	-5.41774	0.705974	Not Significant
PC(18:0_18:1)	0.140795	13.3506	1.32038	0.197399	0.350724	-5.42	0.704656	Not Significant
TG(O-52:1) [NL-18:1]	-0.305161	7.54313	-1.3145	0.199343	0.353067	-5.42727	0.7004	Not Significant
PE(P-18:0/22:5) (n3)	0.296871	7.29263	1.30454	0.20267	0.357839	-5.43952	0.69321	Not Significant
DG(18:0_18:2)	-0.193834	12.8634	-1.29751	0.205044	0.360066	-5.44812	0.688153	Not Significant
PE(18:0_22:5) (n3)	-0.171489	11.0193	-1.29531	0.205791	0.360066	-5.4508	0.686574	Not Significant
1/2+BV1:BV27+BX1:BX30	1.14254	2.98991	1.29516	0.205843	0.360066	-5.45099	0.686464	Not Significant
Cer(d17:1/22:0)	-0.302669	7.49637	-1.29059	0.207401	0.361671	-5.45654	0.68319	Not Significant
PE(16:0_20:4)	-0.13736	14.741	-1.2871	0.208598	0.362639	-5.46077	0.68069	Not Significant
SM(38:3) (b)	-0.188429	7.84578	-1.28045	0.210891	0.365502	-5.46881	0.675941	Not Significant
PC(18:1_20:3)	0.211887	12.5731	1.27411	0.2131	0.3682	-5.47644	0.671417	Not Significant
SM(d18:1/22:0)/SM(d16:1/24:0)	-0.273448	12.3151	-1.26965	0.21466	0.369765	-5.48178	0.668248	Not Significant
DG(16:0_20:4)	0.177516	12.8531	1.26715	0.215539	0.370151	-5.48477	0.666474	Not Significant
Cer(d18:2/22:0)	-0.319401	8.85399	-1.26357	0.216804	0.371194	-5.48905	0.663933	Not Significant
LPC(O-16:0)	0.255585	6.30029	1.25003	0.221634	0.377086	-5.5051	0.654363	Not Significant
PC(17:0_20:4)	-0.205604	9.79911	-1.24978	0.221727	0.377086	-5.5054	0.654182	Not Significant
SM(d18:1/16:0)	0.225836	12.3594	1.24833	0.222247	0.377086	-5.50711	0.653164	Not Significant
PE(15-MHDA_18:2)	-0.725364	4.75314	-1.23845	0.225834	0.382024	-5.51872	0.646211	Not Significant
methyl-CE(18:1)	-0.453159	10.9642	-1.23424	0.227374	0.383481	-5.52364	0.64326	Not Significant
SM(43:2) (b)	0.20499	5.24105	1.22641	0.230257	0.387188	-5.53274	0.637787	Not Significant
SM(d18:1/20:0)/SM(d16:1/22:0)	0.184857	8.69708	1.21949	0.23283	0.389507	-5.54076	0.632961	Not Significant
SM(37:1)	0.161696	5.52928	1.21808	0.23336	0.389507	-5.54239	0.631973	Not Significant
PE(16:0_20:3)	-0.184877	10.6908	-1.21716	0.233704	0.389507	-5.54345	0.631333	Not Significant
PC(38:6) (a)	0.122312	13.0702	1.20808	0.237123	0.394042	-5.55388	0.625027	Not Significant
dhCer(d18:0/24:1)	0.43789	4.33555	1.20278	0.239133	0.395955	-5.55993	0.621361	Not Significant
PC(18:1_22:6) (a)	0.143621	14.6951	1.20136	0.239675	0.395955	-5.56155	0.620377	Not Significant
FA(22:5)	-2.49934	7.79808	-1.19831	0.24084	0.396719	-5.56502	0.618272	Not Significant
TG(48:2) [NL-16:1]	-0.765545	12.417	-1.19392	0.242526	0.397532	-5.57	0.615242	Not Significant
PE(P-18:0/22:6)	0.158145	9.41608	1.19336	0.242741	0.397532	-5.57063	0.614857	Not Significant
PE(18:0_20:3) (b)	-0.259646	7.8443	-1.18858	0.244589	0.399402	-5.57604	0.611562	Not Significant
PE(38:5) (b)	-0.228166	11.4226	-1.18388	0.246416	0.400398	-5.58134	0.608332	Not Significant
TG(O-54:3) [NL-17:1]	0.331191	5.12818	1.18331	0.246638	0.400398	-5.58198	0.607941	Not Significant
PE(P-16:0/22:5) (n3)	0.156792	9.67072	1.18154	0.247325	0.400398	-5.58396	0.606731	Not Significant
LPC(22:1) [sn1]	0.813915	0.131092	1.17785	0.24877	0.400743	-5.58809	0.604203	Not Significant
LPC(16:1) [sn2]	0.247513	7.52734	1.17738	0.248957	0.400743	-5.58863	0.603876	Not Significant
PC(18:0_22:5) (n3)/PC(20:1_20:4)	0.116221	12.0092	1.16108	0.255414	0.40905	-5.60675	0.592755	Not Significant
LPC(26:0) [sn1]	-0.106795	5.21201	-1.1607	0.255566	0.40905	-5.60717	0.592498	Not Significant
LPC(18:3) [sn1] (b)	0.240462	5.08369	1.15118	0.259394	0.414004	-5.61764	0.586041	Not Significant
PE(P-18:1/20:4) (b)	0.853524	3.39213	1.13924	0.264255	0.420575	-5.63066	0.577976	Not Significant
LPC(19:0) [sn1] (a) / LPC(19:0) [sn2] (b)	0.370332	2.94178	1.13381	0.266488	0.422289	-5.63654	0.574322	Not Significant
TG(O-52:0) [SIM]	-0.542742	6.98379	-1.13265	0.266966	0.422289	-5.6378	0.573543	Not Significant
dhCer(d18:0/22:0)	-0.620428	4.18048	-1.12981	0.268141	0.422289	-5.64086	0.571637	Not Significant
PC(33:0) (a)	0.156044	6.25993	1.12938	0.268322	0.422289	-5.64133	0.571344	Not Significant
PE(P-16:0/22:5) (n6)	0.396811	6.05716	1.12358	0.270731	0.423596	-5.64756	0.567462	Not Significant
PC(18:1_18:2)	0.168915	15.5398	1.12346	0.270781	0.423596	-5.64768	0.567383	Not Significant
LPC(15:0) [sn1]	0.959893	3.58972	1.12198	0.271401	0.423596	-5.64928	0.566388	Not Significant
PI(16:0_16:1)	1.33584	7.17569	1.11986	0.272287	0.423807	-5.65154	0.564973	Not Significant
FA(16:0)	2.88973	12.633	1.11418	0.274677	0.426352	-5.6576	0.561178	Not Significant
TG(O-50:2) [NL-18:1]	0.513447	4.59517	1.11221	0.275505	0.426466	-5.65969	0.559871	Not Significant
PE(O-16:0/22:6)	0.189435	6.22641	1.08127	0.288802	0.445408	-5.69214	0.5394	Not Significant
PC(16:0_20:3) (a)	0.111262	14.7257	1.07881	0.289879	0.445408	-5.69469	0.537784	Not Significant
DG(18:1_20:4)	-0.216098	12.2753	-1.07726	0.290557	0.445408	-5.69629	0.536769	Not Significant
PE(18:1_18:2)	-0.199143	13.0905	-1.07649	0.290895	0.445408	-5.69708	0.536264	Not Significant
PA(36:4)	0.923728	5.46786	1.06579	0.295625	0.451427	-5.70807	0.529259	Not Significant
PC(P-35:2)(b)	0.192386	3.66385	1.05857	0.298841	0.455109	-5.71542	0.524559	Not Significant
LPE(18:1) [sn1]	-0.177675	9.75094	-1.05112	0.302191	0.458972	-5.72296	0.519719	Not Significant
TG(O-54:2) [NL-17:1]	0.452546	3.63199	1.04435	0.305254	0.462382	-5.72976	0.515338	Not Significant
CE(18:0)	-0.465944	8.83505	-1.04246	0.306114	0.462445	-5.73166	0.514117	Not Significant
Cer(m18:0/24:1)	-0.499265	2.92817	-1.03629	0.308932	0.465458	-5.73782	0.510137	Not Significant
PC(18:2_20:5)	0.138757	9.35749	1.02807	0.312714	0.469903	-5.74597	0.504852	Not Significant
TG(48:1) [NL-18:1]	-0.524326	10.3985	-1.01939	0.316747	0.4747	-5.75452	0.499287	Not Significant
LPC(22:6) [sn1]	-0.152299	10.7553	-1.01708	0.317824	0.47474	-5.75678	0.497813	Not Significant
PE(P-18:1/22:5) (a)	0.22592	7.7201	1.01573	0.318454	0.47474	-5.7581	0.496953	Not Significant
LPE(18:0) [sn1]	-0.145783	10.8271	-1.00975	0.32126	0.477662	-5.76393	0.493144	Not Significant
SM(d18:2/24:0)	0.1327	8.98278	1.00337	0.324277	0.480883	-5.77012	0.489084	Not Significant
PS(36:1)	0.132148	9.80002	0.994893	0.328309	0.485588	-5.77827	0.483717	Not Significant
TG(48:1) [SIM]	-0.724151	10.5573	-0.99039	0.330465	0.487501	-5.78258	0.480874	Not Significant
PE(18:0_18:1)	-0.131833	10.0822	-0.987987	0.33162	0.487931	-5.78487	0.479359	Not Significant
TG(O-52:2) [NL-16:0]	0.19796	8.63565	0.982625	0.334207	0.49046	-5.78997	0.475984	Not Significant
SM(d17:1/24:1)	0.134159	8.77112	0.974807	0.338003	0.494745	-5.79735	0.47108	Not Significant
LPC(17:1) [sn1] (a) / LPC(17:1) [sn2] (b)	0.226632	4.57161	0.970468	0.340122	0.495924	-5.80142	0.468365	Not Significant
DG(16:0_18:1)	-0.297658	15.025	-0.969566	0.340564	0.495924	-5.80226	0.467801	Not Significant
FA(16:1)	-0.647848	11.1379	-0.959963	0.345291	0.501515	-5.81121	0.461815	Not Significant
SM(40:3) (b)	0.10062	5.9542	0.950857	0.349813	0.50678	-5.81962	0.456164	Not Significant
PC(18:0_20:4)	-0.111116	15.1919	-0.941694	0.354404	0.512118	-5.828	0.450502	Not Significant
PE(17:0_18:1)	-0.485421	4.52788	-0.931997	0.359305	0.517876	-5.83679	0.444537	Not Significant
PE(16:0_18:3) (a)	-0.251187	8.54131	-0.929818	0.360413	0.51815	-5.83875	0.4432	Not Significant
PE(16:1_18:2)	-0.175402	10.392	-0.92767	0.361507	0.518404	-5.84068	0.441884	Not Significant
PE(P-18:1/20:4) (a)	0.138	9.99203	0.924224	0.363266	0.519609	-5.84377	0.439775	Not Significant
LPE(22:6) [sn1]	-0.170452	9.01939	-0.921802	0.364507	0.520066	-5.84594	0.438295	Not Significant
PC(15:0_22:6)	-0.132261	8.2622	-0.911645	0.369738	0.526201	-5.85496	0.432106	Not Significant
PC(33:2)	-0.151984	10.1135	-0.906916	0.37219	0.52758	-5.85913	0.429235	Not Significant
PC(18:0_22:5) (n6)	0.129133	8.43132	0.906028	0.372652	0.52758	-5.85991	0.428696	Not Significant
TG(51:0) [NL-16:0]	-0.857088	4.00341	-0.904064	0.373675	0.52758	-5.86163	0.427506	Not Significant
LPE(18:2) [sn1]	1.16658	4.98968	0.902131	0.374682	0.52758	-5.86332	0.426337	Not Significant
CE(20:2)	-0.296942	7.14667	-0.900805	0.375375	0.52758	-5.86448	0.425534	Not Significant
TG(O-50:2) [NL-18:2]	-0.255727	5.87466	-0.898123	0.376778	0.528237	-5.86682	0.423914	Not Significant
PI(18:0_18:1)	0.179277	9.01518	0.890565	0.380751	0.532302	-5.87338	0.419359	Not Significant
HexCer(d18:1/22:0)	0.208271	7.76339	0.88903	0.381561	0.532302	-5.87471	0.418436	Not Significant
DG(16:0_22:6)	0.171776	13.1816	0.87813	0.387346	0.538343	-5.88405	0.411901	Not Significant
PE(P-16:0/18:1)	0.18283	7.09891	0.877284	0.387798	0.538343	-5.88478	0.411395	Not Significant
TG(O-54:2) [NL-18:1]	-0.264942	7.09635	-0.874164	0.389465	0.539333	-5.88743	0.409531	Not Significant
HexCer(d18:1/24:1)	0.393875	7.35051	0.868864	0.392308	0.541942	-5.89192	0.406373	Not Significant
Cer(d18:1/18:0)	0.193161	5.11921	0.862836	0.395558	0.545098	-5.89699	0.40279	Not Significant
LPC(20:0) [sn1]	0.144603	5.44002	0.852937	0.400932	0.551159	-5.90525	0.39693	Not Significant
PI(16:0_20:3) (a)	0.115263	12.387	0.837279	0.409526	0.561607	-5.91813	0.387719	Not Significant
SM(d16:1/19:0)	-0.378364	3.88159	-0.829127	0.414045	0.564571	-5.92474	0.382952	Not Significant
PI(18:0_20:3) (b)	0.163353	13.4368	0.827024	0.415216	0.564571	-5.92644	0.381726	Not Significant
CE(16:1)	-0.27017	13.8577	-0.8265	0.415508	0.564571	-5.92686	0.38142	Not Significant
LPC(19:0) [sn1] (b)	0.180224	4.70376	0.826185	0.415684	0.564571	-5.92711	0.381237	Not Significant
PI(18:0_20:2)	0.201984	8.42464	0.824375	0.416694	0.564585	-5.92857	0.380183	Not Significant
PS(38:4)	0.0883731	13.8009	0.819904	0.419196	0.566616	-5.93215	0.377583	Not Significant
PC(17:0_18:1)	-0.0852938	9.57207	-0.816494	0.42111	0.567846	-5.93487	0.375604	Not Significant
PC(16:0_20:4)	-0.0726801	17.0304	-0.797991	0.431592	0.580594	-5.94944	0.364927	Not Significant
DG(16:0_16:0)	0.313742	8.85522	0.793254	0.434301	0.582322	-5.95312	0.362209	Not Significant
TG(48:2) [NL-14:1]	-0.549127	7.50134	-0.792142	0.434938	0.582322	-5.95398	0.361573	Not Significant
PE(38:5) (a)	-0.115026	14.8475	-0.784158	0.439531	0.58662	-5.96012	0.35701	Not Significant
PC(15-MHDA_18:2)	0.120149	9.85266	0.782957	0.440224	0.58662	-5.96104	0.356326	Not Significant
PE(20:0_20:4)	-0.177598	9.47985	-0.772573	0.446248	0.593247	-5.96893	0.350424	Not Significant
FA(22:6)	-0.134556	14.2751	-0.762045	0.452405	0.60002	-5.97683	0.344473	Not Significant
PC(15-MHDA_22:6)	-0.101906	8.35708	-0.759643	0.453816	0.600483	-5.97862	0.34312	Not Significant
PC(39:5)(b)	0.159881	7.13936	0.757335	0.455175	0.600874	-5.98033	0.341821	Not Significant
SM(d16:1/23:0)/SM(d17:1/22:0)	-0.124726	8.16848	-0.737511	0.466948	0.614978	-5.99483	0.330732	Not Significant
PC(15-MHDA_18:1)	0.100971	7.95412	0.735143	0.468365	0.61541	-5.99654	0.329415	Not Significant
PC(32:1)	0.121356	14.2586	0.729864	0.471536	0.618138	-6.00033	0.326485	Not Significant
PC(33:0) (b)	0.096166	6.71856	0.722462	0.476002	0.621493	-6.00559	0.322391	Not Significant
PE(P-18:1/20:3) (a)	1.92507	-3.39425	0.721731	0.476444	0.621493	-6.00611	0.321988	Not Significant
CE(17:1)	0.268066	8.82216	0.719622	0.477722	0.621493	-6.0076	0.320825	Not Significant
CE(16:0)	0.224096	13.1332	0.716104	0.479858	0.621493	-6.01008	0.318888	Not Significant
PE(18:0_22:4)	-0.098321	8.65343	-0.71581	0.480036	0.621493	-6.01028	0.318726	Not Significant
PI(38:6)	0.156436	11.0557	0.714728	0.480694	0.621493	-6.01104	0.318131	Not Significant
PE(16:0_16:0)	0.22333	6.15089	0.712654	0.481957	0.621703	-6.01249	0.316992	Not Significant
PE(15-MHDA_20:4)	-0.21126	5.56049	-0.677707	0.503519	0.648038	-6.03633	0.297984	Not Significant
TG(O-50:1) [SIM]	-0.126836	10.396	-0.672655	0.50668	0.649473	-6.03968	0.295266	Not Significant
PC(38:6) [+OH]	-0.257298	2.70086	-0.672251	0.506933	0.649473	-6.03995	0.295049	Not Significant
PC(18:2_18:2)	-0.0847672	13.1847	-0.664239	0.511971	0.654442	-6.04521	0.290755	Not Significant
TG(O-52:1) [SIM]	-0.16177	8.86989	-0.65462	0.518054	0.660635	-6.05145	0.285625	Not Significant
PC(18:0_18:2)	0.0801354	15.8389	0.652888	0.519154	0.660635	-6.05256	0.284704	Not Significant
PE(16:1_20:4)	-0.094992	11.0001	-0.64995	0.521022	0.661522	-6.05444	0.283144	Not Significant
TG(54:0) [NL-18:0]	-0.428268	5.94188	-0.647891	0.522333	0.6617	-6.05576	0.282052	Not Significant
PI (38:5) (b)	0.262525	11.5292	0.633254	0.531707	0.670704	-6.06498	0.274328	Not Significant
PC(16:1_18:2)	-0.102876	13.2116	-0.633086	0.531815	0.670704	-6.06509	0.27424	Not Significant
PC(34:2) [+OH]	0.103725	4.96797	0.625433	0.536751	0.674729	-6.06983	0.270227	Not Significant
PE(P-16:0/18:2)	0.193999	7.09408	0.622998	0.538327	0.674729	-6.07133	0.268954	Not Significant
Cer(d16:1/24:1)	0.104174	4.79444	0.622594	0.538589	0.674729	-6.07157	0.268742	Not Significant
SM(d18:1/23:0)/SM(d17:1/24:0)	-0.074679	10.656	-0.61438	0.543925	0.679906	-6.07658	0.264461	Not Significant
PC(16:0_16:0)	0.0499692	13.6202	0.604182	0.550587	0.686715	-6.0827	0.259174	Not Significant
FA(20:5)	1.06638	5.83406	0.588175	0.561129	0.698322	-6.09211	0.250937	Not Significant
PC(15:0_20:3)	-0.0988631	8.80693	-0.585122	0.563152	0.699299	-6.09388	0.249374	Not Significant
PS(40:5)	-0.0782388	9.97785	-0.578211	0.567744	0.703454	-6.09784	0.245848	Not Significant
LPC(22:5) [sn1] (n3)/LPC(22:5) [sn2] (n6)	0.112087	5.86515	0.57159	0.57216	0.707375	-6.1016	0.242482	Not Significant
Cer(d18:1/24:0)	-0.110502	12.1241	-0.568342	0.574333	0.708511	-6.10343	0.240837	Not Significant
PE(15-MHDA_22:6)	-0.2329	5.34323	-0.559516	0.580258	0.71328	-6.10834	0.236379	Not Significant
PG(36:2)	-0.142364	9.61784	-0.558825	0.580723	0.71328	-6.10872	0.236031	Not Significant
LPC(22:4) [sn1]	0.232062	3.45008	0.554456	0.583668	0.715342	-6.11112	0.233834	Not Significant
SM(d18:1/24:0)	-0.0864748	12.266	-0.54959	0.586958	0.717816	-6.11378	0.231393	Not Significant
PC(17:0_18:2)	-0.080915	9.25527	-0.547557	0.588334	0.717946	-6.11488	0.230376	Not Significant
TG(O-54:3) [SIM]	-0.133562	8.80317	-0.540426	0.593177	0.722295	-6.11871	0.226816	Not Significant
LPC(22:5) [sn2] (n3)	-0.115804	6.28077	-0.533894	0.597629	0.726117	-6.12218	0.223569	Not Significant
TG(49:1) [SIM]	0.896002	4.60639	0.532053	0.598886	0.726117	-6.12315	0.222656	Not Significant
PA(36:3)	0.217615	6.74365	0.517295	0.609013	0.736814	-6.13081	0.215374	Not Significant
Cer(d16:1/22:0)	-0.402491	2.726	-0.505775	0.616973	0.74485	-6.13664	0.209734	Not Significant
LPC(20:4) [sn1]	-0.106493	9.99367	-0.500808	0.62042	0.746528	-6.13911	0.207314	Not Significant
PC(15:0_20:4)	-0.0830118	8.86993	-0.499966	0.621006	0.746528	-6.13953	0.206904	Not Significant
PE(18:1_18:1)	-0.13839	10.5895	-0.492604	0.626133	0.751094	-6.14314	0.203333	Not Significant
SM(40:3) (a)	0.0640912	7.34144	0.487905	0.629416	0.752412	-6.14542	0.201062	Not Significant
PC(31:0) (b)	0.0566706	7.83735	0.48722	0.629895	0.752412	-6.14575	0.200732	Not Significant
PC(O-40:7) (b)	0.0987326	8.3896	0.483081	0.632794	0.75428	-6.14774	0.198737	Not Significant
PC(16:0_18:3) (a)	-0.0695111	11.7107	-0.479145	0.635556	0.754521	-6.14962	0.196846	Not Significant
PI(20:0_20:4)	-0.140057	9.32858	-0.478988	0.635667	0.754521	-6.14969	0.19677	Not Significant
TG(50:1) [NL-14:0]	-0.418581	4.99853	-0.474981	0.638484	0.756276	-6.15159	0.19485	Not Significant
DG(16:0_22:5)	-0.44894	8.23485	-0.464313	0.646014	0.763593	-6.15655	0.189758	Not Significant
PA(34:1)	-0.0811375	8.99656	-0.457124	0.651109	0.768009	-6.15983	0.186347	Not Significant
Cer(d18:1/26:0)	-0.528572	0.591179	-0.454858	0.652718	0.768304	-6.16086	0.185274	Not Significant
PE(16:0_16:1)	-0.104757	10.5626	-0.446418	0.658729	0.773139	-6.16463	0.181293	Not Significant
PE(P-16:0/22:6)	0.0512649	10.2196	0.445249	0.659563	0.773139	-6.16515	0.180744	Not Significant
PI(18:0_22:4)	0.162582	8.3684	0.443045	0.661137	0.77338	-6.16612	0.179708	Not Significant
TG(51:0) [SIM]	-0.248454	6.71933	-0.437903	0.664816	0.776077	-6.16836	0.177299	Not Significant
TG(O-50:1) [NL-18:1]	-0.0994601	7.64381	-0.434858	0.666999	0.77702	-6.16968	0.175875	Not Significant
PE(P-20:0/22:6)	0.170511	5.7858	0.420047	0.677657	0.786487	-6.17596	0.16899	Not Significant
PC(16:1_20:4)	0.0702298	12.0911	0.419696	0.67791	0.786487	-6.17611	0.168828	Not Significant
TG(48:1) [NL-16:1]	-0.256065	9.97307	-0.413002	0.682751	0.79048	-6.17887	0.165738	Not Significant
PI(18:1_18:2)	-0.0854153	12.3093	-0.40738	0.686827	0.793573	-6.18116	0.163153	Not Significant
LPC(18:2) [sn1]	-0.0558817	11.6807	-0.393439	0.696975	0.803655	-6.18671	0.156783	Not Significant
PC(36:4) [+OH]	0.207466	2.87623	0.383285	0.704403	0.809774	-6.19062	0.152179	Not Significant
PC(18:0_22:6)	-0.0650322	13.8724	-0.379627	0.707087	0.809774	-6.19201	0.150527	Not Significant
PI(15-MHDA_20:4)\PI(17:0_20:4)	0.082418	10.8166	0.378936	0.707594	0.809774	-6.19227	0.150216	Not Significant
PI(18:0_22:5) (n6)	0.0862302	11.9505	0.378363	0.708015	0.809774	-6.19249	0.149958	Not Significant
Cer(d17:1/24:0)	-0.0640229	7.26856	-0.373065	0.71191	0.811894	-6.19447	0.147575	Not Significant
PE(P-16:0/20:4)	0.045397	11.4558	0.371933	0.712743	0.811894	-6.19488	0.147067	Not Significant
PC(17:1_18:2)	-0.0675186	8.93982	-0.3665	0.716747	0.813182	-6.19688	0.144634	Not Significant
SM(41:1) (a)	-0.0757281	6.80973	-0.366493	0.716752	0.813182	-6.19688	0.144631	Not Significant
PC(16:0_18:1)	-0.0363033	16.8331	-0.359204	0.722137	0.816476	-6.19951	0.14138	Not Significant
LPI(20:4) [sn1]	-0.0476429	11.9719	-0.358593	0.722589	0.816476	-6.19973	0.141109	Not Significant
Cer(d18:2/16:0)	0.0720809	5.37327	0.356701	0.72399	0.816476	-6.2004	0.140267	Not Significant
Cer(d18:2/24:0)	-0.0662422	8.37129	-0.352351	0.727214	0.817099	-6.20193	0.138338	Not Significant
PC(16:1_22:6)	0.0454276	11.8635	0.351851	0.727584	0.817099	-6.20211	0.138117	Not Significant
LPI(20:4) [sn2]	0.178535	8.49887	0.350104	0.728881	0.817099	-6.20272	0.137343	Not Significant
PC(40:7) (a)	-0.117795	10.5123	-0.34725	0.731	0.817816	-6.20371	0.136083	Not Significant
Cer(d17:1/24:1)	0.0520849	8.45484	0.344346	0.733159	0.817816	-6.20471	0.134802	Not Significant
TG(O-52:1) [NL-16:0]	-0.0700634	7.60899	-0.341717	0.735115	0.817816	-6.2056	0.133645	Not Significant
PE(16:0_20:5)	-0.104078	10.3648	-0.340921	0.735708	0.817816	-6.20587	0.133294	Not Significant
PC(16:0_18:3) (b)	-0.0445526	12.2343	-0.339511	0.736758	0.817816	-6.20635	0.132675	Not Significant
PC(20:0_20:4)	0.0624743	9.13026	0.327077	0.746042	0.826498	-6.21047	0.127237	Not Significant
SM(38:3) (a)	0.648931	1.41474	0.315503	0.754719	0.834474	-6.21417	0.122215	Not Significant
SM(43:1)	0.0377634	7.57089	0.2986	0.76745	0.844245	-6.21934	0.11495	Not Significant
LPE(20:4) [sn1]	-0.0605608	8.53805	-0.298406	0.767597	0.844245	-6.2194	0.114867	Not Significant
PC(38:5) (a)	0.0513331	14.7766	0.297821	0.768039	0.844245	-6.21957	0.114617	Not Significant
PE(16:0_18:1)	-0.0613605	12.3035	-0.294692	0.770403	0.8452	-6.2205	0.113282	Not Significant
TG(O-54:3) [NL-18:1]	-0.0547055	7.85773	-0.286006	0.776979	0.850762	-6.22301	0.109591	Not Significant
LPI(18:0) [sn1]	0.305705	10.3721	0.279949	0.781575	0.852761	-6.22471	0.107029	Not Significant
dhCer(d18:0/24:0)	-0.290373	2.46984	-0.279621	0.781824	0.852761	-6.2248	0.106891	Not Significant
SM(d18:1/24:1)	0.0313343	12.6625	0.276825	0.783948	0.853123	-6.22558	0.105713	Not Significant
PC(O-35:4)	-0.0563288	9.51731	-0.27521	0.785175	0.853123	-6.22602	0.105033	Not Significant
PE(P-20:0/20:4)	0.103982	5.49133	0.272576	0.787179	0.853659	-6.22674	0.103926	Not Significant
TG(O-54:4) [SIM]	-0.0644771	8.38261	-0.25853	0.797889	0.863616	-6.23046	0.0980574	Not Significant
LPE(16:0) [sn2]	0.0812956	6.01613	0.254088	0.801285	0.863916	-6.23159	0.0962132	Not Significant
TG(54:0) [SIM]	-0.294074	7.46435	-0.253867	0.801453	0.863916	-6.23165	0.0961218	Not Significant
LPC(22:5) [sn1] (n6)	0.0770408	3.38761	0.250916	0.803711	0.863916	-6.23239	0.0949	Not Significant
FA(20:3)	0.0740431	11.7387	0.25017	0.804282	0.863916	-6.23258	0.0945914	Not Significant
CE(17:0)	0.229577	6.35961	0.244997	0.808246	0.866525	-6.23385	0.0924566	Not Significant
LPC(22:6) [sn2]	-0.0371239	8.761	-0.217327	0.82953	0.88686	-6.24023	0.081168	Not Significant
PC(18:0_20:3)	0.0255911	13.0394	0.215508	0.830933	0.88686	-6.24062	0.0804337	Not Significant
PS(36:2)	0.0332303	9.73821	0.2125	0.833256	0.88686	-6.24127	0.0792213	Not Significant
SM(41:0)	0.0258104	6.29814	0.211007	0.83441	0.88686	-6.24158	0.0786206	Not Significant
TG(O-52:2) [NL-18:1]	0.0410129	9.33637	0.210165	0.835061	0.88686	-6.24176	0.0782819	Not Significant
CE(24:4)	0.0739718	6.12275	0.203056	0.84056	0.891025	-6.24322	0.0754313	Not Significant
LPE(18:1) [sn2]	-0.0421908	7.52989	-0.192216	0.848961	0.898245	-6.24536	0.0711125	Not Significant
LPC(20:4) [sn2]	-0.0363497	10.0867	-0.184881	0.854655	0.90258	-6.24674	0.0682091	Not Significant
TG(O-50:1) [NL-15:0]	0.0746725	4.60927	0.179278	0.85901	0.905487	-6.24776	0.0660017	Not Significant
PG(34:1)	-0.0212276	12.2765	-0.156476	0.876781	0.922498	-6.25158	0.0571089	Not Significant
Cer(d18:2/24:1)	0.0169689	9.27008	0.148174	0.883267	0.927595	-6.25284	0.0539079	Not Significant
TG(O-54:4) [NL-18:2]	0.0306414	5.83466	0.144933	0.885802	0.927914	-6.25331	0.0526635	Not Significant
TG(O-52:2) [SIM]	0.0277481	10.4472	0.143586	0.886855	0.927914	-6.25351	0.0521472	Not Significant
TG(O-50:1) [NL-16:0]	-0.0242897	9.55012	-0.131073	0.896655	0.936433	-6.25522	0.0473746	Not Significant
PC(15-MHDA_20:4)	0.0261735	8.70048	0.121501	0.904162	0.938744	-6.25643	0.0437539	Not Significant
LPC(20:3) [sn2]	-0.0206089	9.40923	-0.119898	0.90542	0.938744	-6.25662	0.0431499	Not Significant
SM(d18:0/22:0)	0.0248415	5.59201	0.119637	0.905625	0.938744	-6.25665	0.0430516	Not Significant
TG(49:1) [NL-16:1]	0.0789188	4.89469	0.119127	0.906025	0.938744	-6.25671	0.0428596	Not Significant
TG(O-50:2) [SIM]	-0.0407387	7.30961	-0.117662	0.907175	0.938744	-6.25689	0.0423087	Not Significant
PC(16:0_18:2)	-0.00856661	17.8037	-0.106088	0.916269	0.94642	-6.25818	0.037977	Not Significant
PE(P-16:0/20:3)	-0.0210842	6.64654	-0.0841756	0.933516	0.961105	-6.26026	0.0298783	Not Significant
PS(38:3)	-0.0128276	11.5141	-0.0837034	0.933888	0.961105	-6.2603	0.0297053	Not Significant
Cer(d18:1/16:0)	0.0139923	9.42045	0.0810117	0.936009	0.961536	-6.26052	0.02872	Not Significant
TG(O-52:2) [NL-17:1]	-0.014941	7.57599	-0.0780478	0.938345	0.962079	-6.26076	0.0276374	Not Significant
PE(O-18:0/22:6)	0.0148986	5.77771	0.0760214	0.939943	0.962079	-6.26091	0.0268986	Not Significant
TG(O-50:1) [NL-17:1]	-0.0129715	6.60959	-0.0698147	0.944837	0.96534	-6.26137	0.0246429	Not Significant
DG(16:0_16:1)	0.0304834	11.1642	0.0653357	0.948371	0.967201	-6.26167	0.0230217	Not Significant
TG(50:0) [SIM]	0.0466361	8.78856	0.0613014	0.951555	0.9687	-6.26192	0.0215663	Not Significant
PC(33:1)	0.0061171	10.6588	0.0526809	0.95836	0.973873	-6.26241	0.0184712	Not Significant
TG(49:1) [NL-17:1]	0.0267965	6.68745	0.0446178	0.964729	0.978585	-6.26281	0.0155948	Not Significant
PC(39:5)(a)	-0.00565172	4.35877	-0.0398907	0.968463	0.980613	-6.26301	0.0139168	Not Significant
PC(38:7)(c)	-0.00376104	9.29038	-0.0342965	0.972884	0.981869	-6.26321	0.0119389	Not Significant
Cer(d18:1/24:1)	-0.00418038	12.5288	-0.0339217	0.97318	0.981869	-6.26323	0.0118067	Not Significant
SM(d18:2/22:0)	-0.00584411	8.28555	-0.0305035	0.975882	0.98284	-6.26334	0.0106027	Not Significant
PA(36:2)	0.00760434	6.39093	0.019274	0.984759	0.989214	-6.26361	0.00666995	Not Significant
TG(48:0) [NL-16:0]	0.0182626	9.77677	0.0180689	0.985712	0.989214	-6.26364	0.00624993	Not Significant
LPC(18:3) [sn1] (a)/LPC(18:3) [sn2] (b)	-0.00132134	6.26022	-0.00965555	0.992365	0.994124	-6.26375	0.00332875	Not Significant
SM(d16:1/24:1)	0.000749507	9.37992	0.0043502	0.99656	0.99656	-6.26379	0.00149659	Not Significant
